# Supplementary material for: Cross-Sectional Exploration of Plasma Biomarkers of Alzheimer’s Disease in Down Syndrome: Early Data from the Longitudinal Investigation for Enhancing Down Syndrome Research (LIFE-DSR) Study
Source: J Clin Med. 2021 Apr 28;10(9):1907. doi: 10.3390/jcm10091907 (PMC8124643; doi:10.3390/jcm10091907)
Supplement: Supplementary file 1 [file jcm-10-01907-s001.zip]

Archive with 1 entries (1 files):
- jcm-1180511-supplementary.pdf
